# Supplementary material for: Evaluation Using Polar Coordinate of the Representation of Movement in the Drawings of Children Aged 5 to 8 Years
Source: Int J Environ Res Public Health. 2022 Mar 1;19(5):2844. doi: 10.3390/ijerph19052844 (PMC8910050; doi:10.3390/ijerph19052844)
Supplement: Supplementary file 1 [file ijerph-19-02844-s001.zip]

Archive with 1 entries (1 files):
- ijerph-1521618-Supplementary Materials.pdf
